# Supplementary material for: ﻿Two new species of Penicillium (Eurotiales, Aspergillaceae) from China based on morphological and molecular analyses
Source: MycoKeys. 2025 Apr 25;116:255–74. doi: 10.3897/mycokeys.116.149376 (PMC12048820; doi:10.3897/mycokeys.116.149376)
Supplement: XML Treatment for Penicillium lentum [file mycokeys.116.149376-treatment1.xml]

<!DOCTYPE tp:taxon-treatment
  PUBLIC "-//TaxonX//DTD Taxonomic Treatment Publishing DTD v0 20100105//EN" "tax-treatment-NSO.dtd">
<tp:taxon-treatment xmlns:tp="http://www.plazi.org/taxpub"><tp:treatment-meta><kwd-group><label>Taxon classification</label><kwd>
              <named-content content-type="kingdom">Fungi</named-content>
            </kwd><kwd>
              <named-content content-type="order">Eurotiales</named-content>
            </kwd><kwd>
              <named-content content-type="family">Aspergillaceae</named-content>
            </kwd></kwd-group><mixed-citation publication-type="journal"><person-group><name><surname>Liang</surname><given-names>Rui-Na</given-names></name><name><surname>Lin</surname><given-names>Xiang-Hao</given-names></name><name><surname>An</surname><given-names>Miao-Miao</given-names></name><name><surname>Zhao</surname><given-names>Guo-Zhu</given-names></name></person-group><article-title>﻿Two new species of <italic><tp:taxon-name><tp:taxon-name-part taxon-name-part-type="genus" reg="Penicillium">Penicillium</tp:taxon-name-part></tp:taxon-name></italic> (<tp:taxon-name><tp:taxon-name-part taxon-name-part-type="order">Eurotiales</tp:taxon-name-part></tp:taxon-name>, <tp:taxon-name><tp:taxon-name-part taxon-name-part-type="family">Aspergillaceae</tp:taxon-name-part></tp:taxon-name>) from China based on morphological and molecular analyses</article-title><source>MycoKeys</source><day>25</day><month>04</month><year>2025</year><volume>116</volume><fpage>255</fpage><lpage>274</lpage><pub-id pub-id-type="doi">10.3897/mycokeys.116.149376</pub-id></mixed-citation></tp:treatment-meta><tp:nomenclature><label>﻿</label><tp:taxon-name>
            <object-id xmlns:xlink="http://www.w3.org/1999/xlink" content-type="arpha" xlink:type="simple">FB073BBB-D21A-5B35-821E-2C454AEB9EA2</object-id>
            <tp:taxon-name-part taxon-name-part-type="genus" reg="Penicillium">Penicillium</tp:taxon-name-part>
            <tp:taxon-name-part taxon-name-part-type="species" reg="lentum">lentum</tp:taxon-name-part>
            <object-id xmlns:xlink="http://www.w3.org/1999/xlink" content-type="mycobank" xlink:type="simple">857346</object-id>
          </tp:taxon-name><tp:taxon-authority>R.N. Liang &amp; G.Z. Zhao</tp:taxon-authority><tp:taxon-status xmlns:xlink="http://www.w3.org/1999/xlink" xlink:type="simple">sp. nov.</tp:taxon-status><xref ref-type="fig" rid="F5">Fig. 5</xref></tp:nomenclature><tp:treatment-sec sec-type="Infrageneric classification" id="SECID0EJUDI"><title>Infrageneric classification.</title><p>
            Subgenus <tp:taxon-name><tp:taxon-name-part taxon-name-part-type="genus" reg="Penicillium"/><tp:taxon-name-part taxon-name-part-type="subgenus" reg="Penicillium">Penicillium</tp:taxon-name-part></tp:taxon-name>, section <tp:taxon-name><tp:taxon-name-part taxon-name-part-type="genus" reg="Penicillium"/><tp:taxon-name-part taxon-name-part-type="section" reg="Brevicompacta">Brevicompacta</tp:taxon-name-part></tp:taxon-name>, series <italic><tp:taxon-name><tp:taxon-name-part taxon-name-part-type="series" reg="Tularensia">Tularensia</tp:taxon-name-part></tp:taxon-name></italic>.</p><fig id="F5" position="float" orientation="portrait"><object-id xmlns:xlink="http://www.w3.org/1999/xlink" content-type="doi" xlink:type="simple">10.3897/mycokeys.116.149376.figure5</object-id><object-id xmlns:xlink="http://www.w3.org/1999/xlink" content-type="arpha" xlink:type="simple">A47F1226-0379-52E7-9C25-981D4BAEA068</object-id><label>Figure 5.</label><caption><p><italic><tp:taxon-name><tp:taxon-name-part taxon-name-part-type="genus" reg="Penicillium">Penicillium</tp:taxon-name-part><tp:taxon-name-part taxon-name-part-type="species" reg="lentum">lentum</tp:taxon-name-part></tp:taxon-name></italic><named-content xmlns:xlink="http://www.w3.org/1999/xlink" content-type="dwc:institutional_code" xlink:title="China General Microbiological Culture Collection Centre" xlink:href="http://grbio.org/institution/china-general-microbiological-culture-collection-center-chinese-academy-sciences" xlink:type="simple">CGMCC</named-content> 3.28596. <bold>A</bold> Colonies on medium at 25 °C for 7d (left to right, top row: <abbrev xmlns:xlink="http://www.w3.org/1999/xlink" xlink:title="Czapek yeast autolysate agar" id="ABBRID0EBWDI" xlink:type="simple">CYA</abbrev>, <abbrev xmlns:xlink="http://www.w3.org/1999/xlink" xlink:title="yeast extract sucrose agar" id="ABBRID0EFWDI" xlink:type="simple">YES</abbrev>, <abbrev xmlns:xlink="http://www.w3.org/1999/xlink" xlink:title="dichloran 18% glycerol agar" id="ABBRID0EJWDI" xlink:type="simple">DG18</abbrev>, <abbrev xmlns:xlink="http://www.w3.org/1999/xlink" xlink:title="malt extract agar" id="ABBRID0ENWDI" xlink:type="simple">MEA</abbrev> obverse; second row: <abbrev xmlns:xlink="http://www.w3.org/1999/xlink" xlink:title="Czapek yeast autolysate agar" id="ABBRID0ERWDI" xlink:type="simple">CYA</abbrev> reverse, <abbrev xmlns:xlink="http://www.w3.org/1999/xlink" xlink:title="yeast extract sucrose agar" id="ABBRID0EVWDI" xlink:type="simple">YES</abbrev> reverse, <abbrev xmlns:xlink="http://www.w3.org/1999/xlink" xlink:title="dichloran 18% glycerol agar" id="ABBRID0EZWDI" xlink:type="simple">DG18</abbrev> reverse, <abbrev xmlns:xlink="http://www.w3.org/1999/xlink" xlink:title="creatine sucrose agar" id="ABBRID0E4WDI" xlink:type="simple">CREA</abbrev> obverse) <bold>B–E</bold> conidiophores <bold>F</bold> conidia <bold>G–I</bold> SEM micrograph of conidiophores <bold>J</bold> SEM micrograph of conidia. Scale bars: 10 μm (<bold>B–I</bold>); 2 μm (<bold>J</bold>).</p></caption><graphic xmlns:xlink="http://www.w3.org/1999/xlink" xlink:href="mycokeys-116-255-g005.jpg" position="float" orientation="portrait" xlink:type="simple" id="oo_1316049.jpg"><uri content-type="original_file" xlink:type="simple">https://binary.pensoft.net/fig/1316049</uri></graphic></fig></tp:treatment-sec><tp:treatment-sec sec-type="etymology" id="SECID0ESXDI"><title>Etymology.</title><p>The specific epithet “<italic><tp:taxon-name><tp:taxon-name-part taxon-name-part-type="genus" reg="Penicillium"/><tp:taxon-name-part taxon-name-part-type="species" reg="lentum">lentum</tp:taxon-name-part></tp:taxon-name></italic>” is derived from lentus (Latin), reflecting the slow growth rate characteristic of this species.</p></tp:treatment-sec><tp:treatment-sec sec-type="material" id="SECID0ECYDI"><title>Type.</title><p>China • Beijing, Haidian District, Beijing Forestry University, <named-content xmlns:xlink="http://www.w3.org/1999/xlink" content-type="dwc:verbatimCoordinates" xlink:type="simple"><named-content content-type="geo-json" specific-use="{&#34;type&#34;:&#34;Point&#34;,&#34;coordinates&#34;:[116.347500,40.005556]}" id="NCID0ELYDI" xlink:type="simple">40°0'20"N, 116°20'51"E</named-content></named-content>, from indoor dust, 1 February 2024, collected by G.Z. Zhao, B24 (holotype <named-content xmlns:xlink="http://www.w3.org/1999/xlink" content-type="dwc:institutional_code" xlink:title="Institute of Microbiology, Chinese Academy of Sciences" xlink:href="http://grbio.org/institution/chinese-academy-sciences" xlink:type="simple">HMAS</named-content> 353385, dried culture; culture ex-type <named-content xmlns:xlink="http://www.w3.org/1999/xlink" content-type="dwc:institutional_code" xlink:title="China General Microbiological Culture Collection Centre" xlink:href="http://grbio.org/institution/china-general-microbiological-culture-collection-center-chinese-academy-sciences" xlink:type="simple">CGMCC</named-content> 3.28596).</p></tp:treatment-sec><tp:treatment-sec sec-type="Colony diameter after 7 d (mm)" id="SECID0EYYDI"><title>Colony diameter after 7 d (mm).</title><p><abbrev xmlns:xlink="http://www.w3.org/1999/xlink" xlink:title="Czapek yeast autolysate agar" id="ABBRID0E5YDI" xlink:type="simple">CYA</abbrev> 7–10; <abbrev xmlns:xlink="http://www.w3.org/1999/xlink" xlink:title="Czapek yeast autolysate agar" id="ABBRID0ECZDI" xlink:type="simple">CYA</abbrev> 30 °C, 37 °C no growth; <abbrev xmlns:xlink="http://www.w3.org/1999/xlink" xlink:title="malt extract agar" id="ABBRID0EGZDI" xlink:type="simple">MEA</abbrev> 6–9; <abbrev xmlns:xlink="http://www.w3.org/1999/xlink" xlink:title="yeast extract sucrose agar" id="ABBRID0EKZDI" xlink:type="simple">YES</abbrev> 9–13; <abbrev xmlns:xlink="http://www.w3.org/1999/xlink" xlink:title="dichloran 18% glycerol agar" id="ABBRID0EOZDI" xlink:type="simple">DG18</abbrev> 7–11; <abbrev xmlns:xlink="http://www.w3.org/1999/xlink" xlink:title="creatine sucrose agar" id="ABBRID0ESZDI" xlink:type="simple">CREA</abbrev> 3.5–5.</p></tp:treatment-sec><tp:treatment-sec sec-type="description" id="SECID0EWZDI"><title>Colony characteristics (7 d).</title><p><abbrev xmlns:xlink="http://www.w3.org/1999/xlink" xlink:title="Czapek yeast autolysate agar" id="ABBRID0E3ZDI" xlink:type="simple">CYA</abbrev> at 25 °C: Colonies deep, raised at center, margins low, narrow, irregular; mycelium white; texture velutinous, floccose areas present; sporulation moderate to good, conidia antique green (R. Pl. VI); exudate clear; reverse capucine buff (R. Pl. III); soluble pigment absent. <abbrev xmlns:xlink="http://www.w3.org/1999/xlink" xlink:title="malt extract agar" id="ABBRID0EA1DI" xlink:type="simple">MEA</abbrev> at 25 °C: Colonies deep, raised at center, margins low, narrow, entire; mycelium white; texture velutinous, floccose areas present; sporulation moderate to good, conidia celandine green (R. Pl. XLVII) to deep turtle green (R. Pl. XXXII); exudate clear; reverse light orange-yellow (R. Pl. III); soluble pigment absent. <abbrev xmlns:xlink="http://www.w3.org/1999/xlink" xlink:title="yeast extract sucrose agar" id="ABBRID0EE1DI" xlink:type="simple">YES</abbrev> at 25 °C: Colonies deep, radially and concentrically sulcate, raised at center, margins low, narrow, entire; mycelium white; texture velutinous and fasciculate; sporulation good to strong, conidia glaucous-green (R. Pl. XXXIII); exudate absent; reverse cinnamon (R. Pl. XXIX); soluble pigment absent. <abbrev xmlns:xlink="http://www.w3.org/1999/xlink" xlink:title="dichloran 18% glycerol agar" id="ABBRID0EI1DI" xlink:type="simple">DG18</abbrev> at 25 °C: Colonies low, plane, margins low, wide, entire; mycelium white; texture velutinous and fasciculate; sporulation good, conidia bluish gray-green (R. Pl. XLII); exudate absent; reverse antimony yellow (R. Pl. XV); soluble pigment absent. <abbrev xmlns:xlink="http://www.w3.org/1999/xlink" xlink:title="creatine sucrose agar" id="ABBRID0EM1DI" xlink:type="simple">CREA</abbrev> at 25 °C: Weak growth, no acid production. Ehrlich reaction negative.</p></tp:treatment-sec><tp:treatment-sec sec-type="Micromorphology" id="SECID0EQ1DI"><title>Micromorphology.</title><p><bold><italic>Conidiophores</italic></bold> biverticillate to terverticillate; <bold><italic>stipes</italic></bold> smooth-walled, 70–236.5 × 2.5–4.5 μm; <bold><italic>rami</italic></bold> two when present, 6.5–18 × 2–4 μm; <bold><italic>metulae</italic></bold> divergent, 2–4 per branch/ramus, 4.0–13.0 × 2.5–4.5 μm; <bold><italic>phialides</italic></bold> ampulliform, 3–8 per metula, 4.5–8.0 × 2–3 μm; <bold><italic>conidia</italic></bold> broadly ellipsoidal, smooth-walled, 2–3 × 1.5–2.5 μm.</p></tp:treatment-sec><tp:treatment-sec sec-type="notes" id="SECID0EK2DI"><title>Notes.</title><p><italic><tp:taxon-name><tp:taxon-name-part taxon-name-part-type="genus" reg="Penicillium">Penicillium</tp:taxon-name-part><tp:taxon-name-part taxon-name-part-type="species" reg="lentum">lentum</tp:taxon-name-part></tp:taxon-name></italic> belongs to section <tp:taxon-name><tp:taxon-name-part taxon-name-part-type="genus" reg="Penicillium"/><tp:taxon-name-part taxon-name-part-type="section" reg="Brevicompacta">Brevicompacta</tp:taxon-name-part></tp:taxon-name> and is most closely related to <italic><tp:taxon-name><tp:taxon-name-part taxon-name-part-type="genus" reg="Penicillium">P.</tp:taxon-name-part><tp:taxon-name-part taxon-name-part-type="species" reg="tularense">tularense</tp:taxon-name-part></tp:taxon-name></italic> (Fig. <xref ref-type="fig" rid="F1">1</xref>). <italic><tp:taxon-name><tp:taxon-name-part taxon-name-part-type="genus" reg="Penicillium">Penicillium</tp:taxon-name-part><tp:taxon-name-part taxon-name-part-type="species" reg="tularense">tularense</tp:taxon-name-part></tp:taxon-name></italic> produces light brown to pale tan cleistothecia, which are not found in the new species (<xref ref-type="bibr" rid="B33">Paden 1971</xref>). Additionally, <italic><tp:taxon-name><tp:taxon-name-part taxon-name-part-type="genus" reg="Penicillium">P.</tp:taxon-name-part><tp:taxon-name-part taxon-name-part-type="species" reg="lentum">lentum</tp:taxon-name-part></tp:taxon-name></italic> has broadly ellipsoidal conidia, while <italic><tp:taxon-name><tp:taxon-name-part taxon-name-part-type="genus" reg="Penicillium">P.</tp:taxon-name-part><tp:taxon-name-part taxon-name-part-type="species" reg="tularense">tularense</tp:taxon-name-part></tp:taxon-name></italic> produces globose to subglobose conidia (Table <xref ref-type="table" rid="T3">3</xref>).</p></tp:treatment-sec><tp:treatment-sec><!--Section generated to contain objects referenced in tp:taxon-treatment.--><fig id="F1" position="float" orientation="portrait"><object-id xmlns:xlink="http://www.w3.org/1999/xlink" content-type="doi" xlink:type="simple">10.3897/mycokeys.116.149376.figure1</object-id><object-id xmlns:xlink="http://www.w3.org/1999/xlink" content-type="arpha" xlink:type="simple">E48EDF3D-F5B9-5DC6-9ABB-191264DD4F78</object-id><label>Figure 1.</label><caption><p><abbrev xmlns:xlink="http://www.w3.org/1999/xlink" xlink:title="maximum likelihood" id="ABBRID0EXEDI" xlink:type="simple">ML</abbrev> tree based on the concatenated data set (<italic><abbrev xmlns:xlink="http://www.w3.org/1999/xlink" xlink:title="beta-tubulin" id="ABBRID0E3EDI" xlink:type="simple">BenA</abbrev></italic>, <italic><abbrev xmlns:xlink="http://www.w3.org/1999/xlink" xlink:title="calmodulin" id="ABBRID0EBFDI" xlink:type="simple">CaM</abbrev></italic>, and <italic><abbrev xmlns:xlink="http://www.w3.org/1999/xlink" xlink:title="RNA polymerase II second largest subunit" id="ABBRID0EGFDI" xlink:type="simple">RPB2</abbrev></italic>) of section <tp:taxon-name><tp:taxon-name-part taxon-name-part-type="genus" reg="Penicillium"/><tp:taxon-name-part taxon-name-part-type="section" reg="Brevicompacta">Brevicompacta</tp:taxon-name-part></tp:taxon-name>. <italic><tp:taxon-name><tp:taxon-name-part taxon-name-part-type="genus" reg="Penicillium">Penicillium</tp:taxon-name-part><tp:taxon-name-part taxon-name-part-type="species" reg="expansum">expansum</tp:taxon-name-part></tp:taxon-name></italic> CBS 325.48<sup>T</sup> was designated as the outgroup. Nodes display bootstrap values (bs) exceeding 70% or posterior probabilities (pp) greater than 0.95. Branches with bs of 95% or higher and pp of 1.00 are depicted in bold. The strain described as the new species <italic><tp:taxon-name><tp:taxon-name-part taxon-name-part-type="genus" reg="Penicillium">P.</tp:taxon-name-part><tp:taxon-name-part taxon-name-part-type="species" reg="lentum">lentum</tp:taxon-name-part></tp:taxon-name></italic> is indicated with blue text. * Indicates bs = 100% or pp = 1.00, <sup>T</sup> = ex-type strain.</p></caption><graphic xmlns:xlink="http://www.w3.org/1999/xlink" xlink:href="mycokeys-116-255-g001.jpg" position="float" orientation="portrait" xlink:type="simple" id="oo_1316045.jpg"><uri content-type="original_file" xlink:type="simple">https://binary.pensoft.net/fig/1316045</uri></graphic></fig><table-wrap id="T3" position="float" orientation="portrait"><label>Table 3.</label><caption><p>Morphological features of new species and their closely related taxa.</p></caption><table id="TID0EV5CK" rules="all"><tbody><tr><th rowspan="2" colspan="1">Species</th><th rowspan="1" colspan="3">Growth rates (mm)</th><th rowspan="2" colspan="1">Conidiophores branching</th><th rowspan="2" colspan="1">Cleistothecia /sclerotia</th><th rowspan="1" colspan="3">Conidia</th><th rowspan="2" colspan="1">Acid production on <abbrev xmlns:xlink="http://www.w3.org/1999/xlink" xlink:title="creatine sucrose agar" id="ABBRID0EBXCI" xlink:type="simple">CREA</abbrev></th></tr><tr><th rowspan="1" colspan="1">
                  <abbrev xmlns:xlink="http://www.w3.org/1999/xlink" xlink:title="Czapek yeast autolysate agar" id="ABBRID0EJXCI" xlink:type="simple">CYA</abbrev>
                </th><th rowspan="1" colspan="1"><abbrev xmlns:xlink="http://www.w3.org/1999/xlink" xlink:title="Czapek yeast autolysate agar" id="ABBRID0ERXCI" xlink:type="simple">CYA</abbrev> 30 °C</th><th rowspan="1" colspan="1"><abbrev xmlns:xlink="http://www.w3.org/1999/xlink" xlink:title="Czapek yeast autolysate agar" id="ABBRID0EZXCI" xlink:type="simple">CYA</abbrev> 37 °C</th><th rowspan="1" colspan="1">Size</th><th rowspan="1" colspan="1">Shape</th><th rowspan="1" colspan="1">Roughening</th></tr><tr><td rowspan="1" colspan="1">
                  <bold>
                    <italic>
                      <tp:taxon-name><tp:taxon-name-part taxon-name-part-type="genus" reg="Penicillium">P.</tp:taxon-name-part><tp:taxon-name-part taxon-name-part-type="species" reg="lentum">lentum</tp:taxon-name-part></tp:taxon-name>
                    </italic>
                  </bold>
                </td><td rowspan="1" colspan="1">7–10</td><td rowspan="1" colspan="1">No growth</td><td rowspan="1" colspan="1">No growth</td><td rowspan="1" colspan="1">Terverticillate, sometimes biverticillate</td><td rowspan="1" colspan="1">Absent</td><td rowspan="1" colspan="1">2–3 × 1.5–2.5 μm</td><td rowspan="1" colspan="1">Broadly ellipsoidal</td><td rowspan="1" colspan="1">Smooth</td><td rowspan="1" colspan="1">Absent</td></tr><tr><td rowspan="1" colspan="1">
                  <italic>
                    <tp:taxon-name><tp:taxon-name-part taxon-name-part-type="genus" reg="Penicillium">P.</tp:taxon-name-part><tp:taxon-name-part taxon-name-part-type="species" reg="tularense">tularense</tp:taxon-name-part></tp:taxon-name>
                  </italic>
                  <sup>a</sup>
                </td><td rowspan="1" colspan="1">n.a.</td><td rowspan="1" colspan="1">n.a.</td><td rowspan="1" colspan="1">n.a.</td><td rowspan="1" colspan="1">Asymmetric and divaricate</td><td rowspan="1" colspan="1">Cleistothecia</td><td rowspan="1" colspan="1">2.2–2.6 μm</td><td rowspan="1" colspan="1">Globose to subglobose</td><td rowspan="1" colspan="1">Smooth</td><td rowspan="1" colspan="1">n.a.</td></tr><tr><td rowspan="1" colspan="1">
                  <bold>
                    <italic>
                      <tp:taxon-name><tp:taxon-name-part taxon-name-part-type="genus" reg="Penicillium">P.</tp:taxon-name-part><tp:taxon-name-part taxon-name-part-type="species" reg="tibetense">tibetense</tp:taxon-name-part></tp:taxon-name>
                    </italic>
                  </bold>
                </td><td rowspan="1" colspan="1">42–50</td><td rowspan="1" colspan="1">42–52</td><td rowspan="1" colspan="1">21–27</td><td rowspan="1" colspan="1">Biverticillate</td><td rowspan="1" colspan="1">Absent</td><td rowspan="1" colspan="1">1.5–3 μm</td><td rowspan="1" colspan="1">Globose to subglobose</td><td rowspan="1" colspan="1">Finely rough</td><td rowspan="1" colspan="1">Absent</td></tr><tr><td rowspan="1" colspan="1">
                  <italic>
                    <tp:taxon-name><tp:taxon-name-part taxon-name-part-type="genus" reg="Penicillium">P.</tp:taxon-name-part><tp:taxon-name-part taxon-name-part-type="species" reg="excelsum">excelsum</tp:taxon-name-part></tp:taxon-name>
                  </italic>
                  <sup>b</sup>
                </td><td rowspan="1" colspan="1">35–50</td><td rowspan="1" colspan="1">n.a.</td><td rowspan="1" colspan="1">8–22</td><td rowspan="1" colspan="1">Biverticillate, sometimes terverticillate</td><td rowspan="1" colspan="1">Absent</td><td rowspan="1" colspan="1">4–5 × 2–3.2 μm</td><td rowspan="1" colspan="1">Ellipsoidal</td><td rowspan="1" colspan="1">Smooth</td><td rowspan="1" colspan="1">Absent</td></tr></tbody></table><table-wrap-foot><fn><p><sup>a</sup>Description based on <xref ref-type="bibr" rid="B33">Paden (1971)</xref>, <sup>b</sup>Description based on <xref ref-type="bibr" rid="B45">Taniwaki et al. (2016)</xref>.</p></fn></table-wrap-foot></table-wrap></tp:treatment-sec><ref-list><ref id="B33"><mixed-citation xmlns:xlink="http://www.w3.org/1999/xlink" xlink:type="simple"><person-group><name name-style="western"><surname>Paden</surname><given-names>JW</given-names></name></person-group> (<year>1971</year>) <article-title>Three new species of <italic><tp:taxon-name><tp:taxon-name-part taxon-name-part-type="genus">Eupenicillium</tp:taxon-name-part></tp:taxon-name></italic> from soil.</article-title><source>Mycopathologia et Mycologia Applicata</source><volume>43</volume>: <fpage>259</fpage>–<lpage>268</lpage>. <ext-link xlink:href="10.1007/BF02051745" ext-link-type="doi" xlink:type="simple">https://doi.org/10.1007/BF02051745</ext-link></mixed-citation></ref><ref id="B45"><mixed-citation xmlns:xlink="http://www.w3.org/1999/xlink" xlink:type="simple"><person-group><name name-style="western"><surname>Taniwaki</surname><given-names>MH</given-names></name><name name-style="western"><surname>Pitt</surname><given-names>JI</given-names></name><name name-style="western"><surname>Iamanaka</surname><given-names>BT</given-names></name><name name-style="western"><surname>Massi</surname><given-names>FP</given-names></name><name name-style="western"><surname>Fungaro</surname><given-names>MHP</given-names></name><name name-style="western"><surname>Frisvad</surname><given-names>JC</given-names></name></person-group> (<year>2016</year>) <italic><tp:taxon-name><tp:taxon-name-part taxon-name-part-type="genus">Penicillium</tp:taxon-name-part><tp:taxon-name-part taxon-name-part-type="species">excelsum</tp:taxon-name-part></tp:taxon-name></italic> sp. nov from the Brazil nut tree ecosystem in the Amazon basin. PLoS One 10: e0143189. <ext-link xlink:href="10.1371/journal.pone.0143189" ext-link-type="doi" xlink:type="simple">https://doi.org/10.1371/journal.pone.0143189</ext-link></mixed-citation></ref></ref-list></tp:taxon-treatment>
