# Supplementary material for: ﻿Two new species of Penicillium (Eurotiales, Aspergillaceae) from China based on morphological and molecular analyses
Source: MycoKeys. 2025 Apr 25;116:255–74. doi: 10.3897/mycokeys.116.149376 (PMC12048820; doi:10.3897/mycokeys.116.149376)
Supplement: XML Treatment for Penicillium tibetense [file mycokeys.116.149376-treatment2.xml]

<!DOCTYPE tp:taxon-treatment
  PUBLIC "-//TaxonX//DTD Taxonomic Treatment Publishing DTD v0 20100105//EN" "tax-treatment-NSO.dtd">
<tp:taxon-treatment xmlns:tp="http://www.plazi.org/taxpub"><tp:treatment-meta><kwd-group><label>Taxon classification</label><kwd>
              <named-content content-type="kingdom">Fungi</named-content>
            </kwd><kwd>
              <named-content content-type="order">Eurotiales</named-content>
            </kwd><kwd>
              <named-content content-type="family">Aspergillaceae</named-content>
            </kwd></kwd-group><mixed-citation publication-type="journal"><person-group><name><surname>Liang</surname><given-names>Rui-Na</given-names></name><name><surname>Lin</surname><given-names>Xiang-Hao</given-names></name><name><surname>An</surname><given-names>Miao-Miao</given-names></name><name><surname>Zhao</surname><given-names>Guo-Zhu</given-names></name></person-group><article-title>﻿Two new species of <italic><tp:taxon-name><tp:taxon-name-part taxon-name-part-type="genus" reg="Penicillium">Penicillium</tp:taxon-name-part></tp:taxon-name></italic> (<tp:taxon-name><tp:taxon-name-part taxon-name-part-type="order">Eurotiales</tp:taxon-name-part></tp:taxon-name>, <tp:taxon-name><tp:taxon-name-part taxon-name-part-type="family">Aspergillaceae</tp:taxon-name-part></tp:taxon-name>) from China based on morphological and molecular analyses</article-title><source>MycoKeys</source><day>25</day><month>04</month><year>2025</year><volume>116</volume><fpage>255</fpage><lpage>274</lpage><pub-id pub-id-type="doi">10.3897/mycokeys.116.149376</pub-id></mixed-citation></tp:treatment-meta><tp:nomenclature><label>﻿</label><tp:taxon-name>
            <object-id xmlns:xlink="http://www.w3.org/1999/xlink" content-type="arpha" xlink:type="simple">F6FB447C-7560-5628-946F-5078538CE69E</object-id>
            <tp:taxon-name-part taxon-name-part-type="genus" reg="Penicillium">Penicillium</tp:taxon-name-part>
            <tp:taxon-name-part taxon-name-part-type="species" reg="tibetense">tibetense</tp:taxon-name-part>
            <object-id xmlns:xlink="http://www.w3.org/1999/xlink" content-type="mycobank" xlink:type="simple">857347</object-id>
          </tp:taxon-name><tp:taxon-authority>R.N. Liang &amp; G.Z. Zhao</tp:taxon-authority><tp:taxon-status xmlns:xlink="http://www.w3.org/1999/xlink" xlink:type="simple">sp. nov.</tp:taxon-status><xref ref-type="fig" rid="F6">Fig. 6</xref></tp:nomenclature><tp:treatment-sec sec-type="Infrageneric classification" id="SECID0EK6DI"><title>Infrageneric classification.</title><p>
            Subgenus <tp:taxon-name><tp:taxon-name-part taxon-name-part-type="genus" reg="Penicillium"/><tp:taxon-name-part taxon-name-part-type="subgenus" reg="Aspergilloides">Aspergilloides</tp:taxon-name-part></tp:taxon-name>, section <tp:taxon-name><tp:taxon-name-part taxon-name-part-type="genus" reg="Penicillium"/><tp:taxon-name-part taxon-name-part-type="section" reg="Lanata-Divaricata">Lanata-Divaricata</tp:taxon-name-part></tp:taxon-name>, series <italic><tp:taxon-name><tp:taxon-name-part taxon-name-part-type="series" reg="Rolfsiorum">Rolfsiorum</tp:taxon-name-part></tp:taxon-name></italic>.</p><fig id="F6" position="float" orientation="portrait"><object-id xmlns:xlink="http://www.w3.org/1999/xlink" content-type="doi" xlink:type="simple">10.3897/mycokeys.116.149376.figure6</object-id><object-id xmlns:xlink="http://www.w3.org/1999/xlink" content-type="arpha" xlink:type="simple">AF48B2A5-A50D-5E68-98AC-F24FF7A7D0BB</object-id><label>Figure 6.</label><caption><p><italic><tp:taxon-name><tp:taxon-name-part taxon-name-part-type="genus" reg="Penicillium">Penicillium</tp:taxon-name-part><tp:taxon-name-part taxon-name-part-type="species" reg="tibetense">tibetense</tp:taxon-name-part></tp:taxon-name></italic><named-content xmlns:xlink="http://www.w3.org/1999/xlink" content-type="dwc:institutional_code" xlink:title="China General Microbiological Culture Collection Centre" xlink:href="http://grbio.org/institution/china-general-microbiological-culture-collection-center-chinese-academy-sciences" xlink:type="simple">CGMCC</named-content> 3.28597. <bold>A</bold> Colonies on medium at 25 °C for 7d (left to right, top row: <abbrev xmlns:xlink="http://www.w3.org/1999/xlink" xlink:title="Czapek yeast autolysate agar" id="ABBRID0EDBAK" xlink:type="simple">CYA</abbrev>, <abbrev xmlns:xlink="http://www.w3.org/1999/xlink" xlink:title="yeast extract sucrose agar" id="ABBRID0EHBAK" xlink:type="simple">YES</abbrev>, <abbrev xmlns:xlink="http://www.w3.org/1999/xlink" xlink:title="dichloran 18% glycerol agar" id="ABBRID0ELBAK" xlink:type="simple">DG18</abbrev>, <abbrev xmlns:xlink="http://www.w3.org/1999/xlink" xlink:title="malt extract agar" id="ABBRID0EPBAK" xlink:type="simple">MEA</abbrev> obverse; second row: <abbrev xmlns:xlink="http://www.w3.org/1999/xlink" xlink:title="Czapek yeast autolysate agar" id="ABBRID0ETBAK" xlink:type="simple">CYA</abbrev> reverse, <abbrev xmlns:xlink="http://www.w3.org/1999/xlink" xlink:title="yeast extract sucrose agar" id="ABBRID0EXBAK" xlink:type="simple">YES</abbrev> reverse, <abbrev xmlns:xlink="http://www.w3.org/1999/xlink" xlink:title="dichloran 18% glycerol agar" id="ABBRID0E2BAK" xlink:type="simple">DG18</abbrev> reverse, <abbrev xmlns:xlink="http://www.w3.org/1999/xlink" xlink:title="creatine sucrose agar" id="ABBRID0E6BAK" xlink:type="simple">CREA</abbrev> obverse) <bold>B–D</bold> conidiophores <bold>E</bold> conidia <bold>F, G</bold> SEM micrograph of conidiophores <bold>H</bold> SEM micrograph of conidia. Scale bars: 10 μm (<bold>B–G</bold>); 2 μm (<bold>H</bold>).</p></caption><graphic xmlns:xlink="http://www.w3.org/1999/xlink" xlink:href="mycokeys-116-255-g006.jpg" position="float" orientation="portrait" xlink:type="simple" id="oo_1316050.jpg"><uri content-type="original_file" xlink:type="simple">https://binary.pensoft.net/fig/1316050</uri></graphic></fig></tp:treatment-sec><tp:treatment-sec sec-type="etymology" id="SECID0EUCAK"><title>Etymology.</title><p>The specific epithet “<italic><tp:taxon-name><tp:taxon-name-part taxon-name-part-type="genus" reg="Penicillium"/><tp:taxon-name-part taxon-name-part-type="species" reg="tibetense">tibetense</tp:taxon-name-part></tp:taxon-name></italic>” denotes the geographical origin of the species, indicating its discovery in Tibet.</p></tp:treatment-sec><tp:treatment-sec sec-type="material" id="SECID0EEDAK"><title>Type.</title><p>China • Tibet, Changdu City, Basu County, Kangyu Tunnel, <named-content xmlns:xlink="http://www.w3.org/1999/xlink" content-type="dwc:verbatimCoordinates" xlink:type="simple"><named-content content-type="geo-json" specific-use="{&#34;type&#34;:&#34;Point&#34;,&#34;coordinates&#34;:[96.256944,30.564722]}" id="NCID0ENDAK" xlink:type="simple">30°33'53"N, 96°15'25"E</named-content></named-content>, from rhizosphere soil of grasses, 19 July 2023, collected by X.W. Peng, XZ5-3 (holotype <named-content xmlns:xlink="http://www.w3.org/1999/xlink" content-type="dwc:institutional_code" xlink:title="Institute of Microbiology, Chinese Academy of Sciences" xlink:href="http://grbio.org/institution/chinese-academy-sciences" xlink:type="simple">HMAS</named-content> 353386, dried culture; culture ex-type <named-content xmlns:xlink="http://www.w3.org/1999/xlink" content-type="dwc:institutional_code" xlink:title="China General Microbiological Culture Collection Centre" xlink:href="http://grbio.org/institution/china-general-microbiological-culture-collection-center-chinese-academy-sciences" xlink:type="simple">CGMCC</named-content> 3.28597).</p></tp:treatment-sec><tp:treatment-sec sec-type="Colony diameter after 7 d (mm)" id="SECID0E1DAK"><title>Colony diameter after 7 d (mm).</title><p><abbrev xmlns:xlink="http://www.w3.org/1999/xlink" xlink:title="Czapek yeast autolysate agar" id="ABBRID0EAEAK" xlink:type="simple">CYA</abbrev> 42–50; <abbrev xmlns:xlink="http://www.w3.org/1999/xlink" xlink:title="Czapek yeast autolysate agar" id="ABBRID0EEEAK" xlink:type="simple">CYA</abbrev> 30 °C 42–52; <abbrev xmlns:xlink="http://www.w3.org/1999/xlink" xlink:title="Czapek yeast autolysate agar" id="ABBRID0EIEAK" xlink:type="simple">CYA</abbrev> 37 °C 21–27; <abbrev xmlns:xlink="http://www.w3.org/1999/xlink" xlink:title="malt extract agar" id="ABBRID0EMEAK" xlink:type="simple">MEA</abbrev> 48–52; <abbrev xmlns:xlink="http://www.w3.org/1999/xlink" xlink:title="yeast extract sucrose agar" id="ABBRID0EQEAK" xlink:type="simple">YES</abbrev> 46–52; <abbrev xmlns:xlink="http://www.w3.org/1999/xlink" xlink:title="dichloran 18% glycerol agar" id="ABBRID0EUEAK" xlink:type="simple">DG18</abbrev> 20–26; <abbrev xmlns:xlink="http://www.w3.org/1999/xlink" xlink:title="creatine sucrose agar" id="ABBRID0EYEAK" xlink:type="simple">CREA</abbrev> 24–26.</p></tp:treatment-sec><tp:treatment-sec sec-type="description" id="SECID0E3EAK"><title>Colony characteristics (7 d).</title><p><abbrev xmlns:xlink="http://www.w3.org/1999/xlink" xlink:title="Czapek yeast autolysate agar" id="ABBRID0ECFAK" xlink:type="simple">CYA</abbrev> at 25 °C: Colonies low to moderately deep, radially sulcate, margins low, narrow, entire; mycelium white; texture floccose; sporulation moderate, conidia livid pink (R. Pl. XXVII); exudate clear; reverse light purple-drab (R. Pl. XLV) to avellaneous (R. Pl. XL); soluble pigment absent. <abbrev xmlns:xlink="http://www.w3.org/1999/xlink" xlink:title="Czapek yeast autolysate agar" id="ABBRID0EGFAK" xlink:type="simple">CYA</abbrev> at 30 °C: Colonies low to moderately deep, radially sulcate, margins low, narrow, entire; mycelium white; texture floccose; sporulation moderate, conidia livid pink (R. Pl. XXVII); exudate clear; reverse brownish vinaceous (R. Pl. XXXIX); soluble pigment absent. <abbrev xmlns:xlink="http://www.w3.org/1999/xlink" xlink:title="Czapek yeast autolysate agar" id="ABBRID0EKFAK" xlink:type="simple">CYA</abbrev> at 37 °C: Colonies moderately deep, radially sulcate, margins low, narrow, entire; mycelium white; texture floccose; sporulation sparse, conidia livid pink (R. Pl. XXVII); exudate clear; reverse light buff (R. Pl. XV); soluble pigment absent. <abbrev xmlns:xlink="http://www.w3.org/1999/xlink" xlink:title="malt extract agar" id="ABBRID0EOFAK" xlink:type="simple">MEA</abbrev> at 25 °C: Colonies low to moderately deep, radially sulcate, margins low, narrow, entire; mycelium white; texture floccose; sporulation sparse to moderate, conidia pale brownish vinaceous (R. Pl. XXXIX); exudate clear; reverse antimony yellow (R. Pl. XV); soluble pigment absent. <abbrev xmlns:xlink="http://www.w3.org/1999/xlink" xlink:title="yeast extract sucrose agar" id="ABBRID0ESFAK" xlink:type="simple">YES</abbrev> at 25 °C: Colonies moderately deep, randomly sulcate, margins low, wide, entire; mycelium white; texture floccose; sporulation moderate, conidia antique green (R. Pl. VI); exudate clear; reverse antimony yellow (R. Pl. XV); soluble pigment absent. <abbrev xmlns:xlink="http://www.w3.org/1999/xlink" xlink:title="dichloran 18% glycerol agar" id="ABBRID0EWFAK" xlink:type="simple">DG18</abbrev> at 25 °C: Colonies low, radially sulcate, margins low, wide, entire; mycelium white; texture floccose; sporulation sparse, conidia ecru-drab (R. Pl. XLVI); exudate absent; reverse orange-pink (R. Pl. II); soluble pigment absent. <abbrev xmlns:xlink="http://www.w3.org/1999/xlink" xlink:title="creatine sucrose agar" id="ABBRID0E1FAK" xlink:type="simple">CREA</abbrev> at 25 °C: Strong growth, no acid production. Ehrlich reaction negative.</p></tp:treatment-sec><tp:treatment-sec sec-type="Micromorphology" id="SECID0E5FAK"><title>Micromorphology.</title><p><bold><italic>Conidiophores</italic></bold> biverticillate; <bold><italic>stipes</italic></bold> finely rough-walled, 27–364.5 × 2–3 μm; <bold><italic>metulae</italic></bold> appressed to divergent, 2–4 per stipe, 8–15 × 1.5–3 μm; <bold><italic>phialides</italic></bold> ampulliform to cylindrical, 2–6 per metula, 5–10.5 × 1.5–3 μm; <bold><italic>conidia</italic></bold> globose to subglobose, finely rough-walled, 1.5–3 μm diam.</p></tp:treatment-sec><tp:treatment-sec sec-type="notes" id="SECID0EVGAK"><title>Notes.</title><p><italic><tp:taxon-name><tp:taxon-name-part taxon-name-part-type="genus" reg="Penicillium">Penicillium</tp:taxon-name-part><tp:taxon-name-part taxon-name-part-type="species" reg="tibetense">tibetense</tp:taxon-name-part></tp:taxon-name></italic> is classified in section <tp:taxon-name><tp:taxon-name-part taxon-name-part-type="genus" reg="Penicillium"/><tp:taxon-name-part taxon-name-part-type="section" reg="Lanata-Divaricata">Lanata-Divaricata</tp:taxon-name-part></tp:taxon-name> and exhibits a close phylogenetic relationship to <italic><tp:taxon-name><tp:taxon-name-part taxon-name-part-type="genus" reg="Penicillium">P.</tp:taxon-name-part><tp:taxon-name-part taxon-name-part-type="species" reg="excelsum">excelsum</tp:taxon-name-part></tp:taxon-name></italic> (Fig. <xref ref-type="fig" rid="F3">3</xref>). This novel species generates globose to subglobose, finely rough-walled conidia that distinguish it from <italic><tp:taxon-name><tp:taxon-name-part taxon-name-part-type="genus" reg="Penicillium">P.</tp:taxon-name-part><tp:taxon-name-part taxon-name-part-type="species" reg="excelsum">excelsum</tp:taxon-name-part></tp:taxon-name></italic> (Table <xref ref-type="table" rid="T3">3</xref>). Additionally, <italic><tp:taxon-name><tp:taxon-name-part taxon-name-part-type="genus" reg="Penicillium">P.</tp:taxon-name-part><tp:taxon-name-part taxon-name-part-type="species" reg="tibetense">tibetense</tp:taxon-name-part></tp:taxon-name></italic> demonstrates more robust growth on <abbrev xmlns:xlink="http://www.w3.org/1999/xlink" xlink:title="Czapek yeast autolysate agar" id="ABBRID0EYIAK" xlink:type="simple">CYA</abbrev> at 37 °C compared to <italic><tp:taxon-name><tp:taxon-name-part taxon-name-part-type="genus" reg="Penicillium">P.</tp:taxon-name-part><tp:taxon-name-part taxon-name-part-type="species" reg="excelsum">excelsum</tp:taxon-name-part></tp:taxon-name></italic> (21–27 mm vs. 8–22 mm) (<xref ref-type="bibr" rid="B45">Taniwaki et al. 2016</xref>).</p></tp:treatment-sec><tp:treatment-sec><!--Section generated to contain objects referenced in tp:taxon-treatment.--><fig id="F3" position="float" orientation="portrait"><object-id xmlns:xlink="http://www.w3.org/1999/xlink" content-type="doi" xlink:type="simple">10.3897/mycokeys.116.149376.figure3</object-id><object-id xmlns:xlink="http://www.w3.org/1999/xlink" content-type="arpha" xlink:type="simple">30A85578-D6AB-5E01-94F8-9C17415663A8</object-id><label>Figure 3.</label><caption><p><abbrev xmlns:xlink="http://www.w3.org/1999/xlink" xlink:title="maximum likelihood" id="ABBRID0EZNDI" xlink:type="simple">ML</abbrev> tree based on the concatenated data set (<italic><abbrev xmlns:xlink="http://www.w3.org/1999/xlink" xlink:title="beta-tubulin" id="ABBRID0E5NDI" xlink:type="simple">BenA</abbrev></italic>, <italic><abbrev xmlns:xlink="http://www.w3.org/1999/xlink" xlink:title="calmodulin" id="ABBRID0EDODI" xlink:type="simple">CaM</abbrev></italic>, and <italic><abbrev xmlns:xlink="http://www.w3.org/1999/xlink" xlink:title="RNA polymerase II second largest subunit" id="ABBRID0EIODI" xlink:type="simple">RPB2</abbrev></italic>) of section <tp:taxon-name><tp:taxon-name-part taxon-name-part-type="genus" reg="Penicillium"/><tp:taxon-name-part taxon-name-part-type="section" reg="Lanata-Divaricata">Lanata-Divaricata</tp:taxon-name-part></tp:taxon-name> (series <italic><tp:taxon-name><tp:taxon-name-part taxon-name-part-type="genus" reg="Penicillium"/><tp:taxon-name-part taxon-name-part-type="series" reg="Simplicissima">Simplicissima</tp:taxon-name-part></tp:taxon-name></italic>, <italic><tp:taxon-name><tp:taxon-name-part taxon-name-part-type="genus" reg="Penicillium"/><tp:taxon-name-part taxon-name-part-type="series" reg="Dalearum">Dalearum</tp:taxon-name-part></tp:taxon-name></italic>, and <italic><tp:taxon-name><tp:taxon-name-part taxon-name-part-type="genus" reg="Penicillium"/><tp:taxon-name-part taxon-name-part-type="series" reg="Rolfsiorum">Rolfsiorum</tp:taxon-name-part></tp:taxon-name></italic>). <italic><tp:taxon-name><tp:taxon-name-part taxon-name-part-type="genus" reg="Penicillium">Penicillium</tp:taxon-name-part><tp:taxon-name-part taxon-name-part-type="species" reg="stolkiae">stolkiae</tp:taxon-name-part></tp:taxon-name></italic> CBS 315.67<sup>T</sup> was designated as the outgroup. Nodes display bootstrap values (bs) exceeding 70% or posterior probabilities (pp) greater than 0.95. Branches with bs of 95% or higher and pp of 1.00 are depicted in bold. The strain described as the new species <italic><tp:taxon-name><tp:taxon-name-part taxon-name-part-type="genus" reg="Penicillium">P.</tp:taxon-name-part><tp:taxon-name-part taxon-name-part-type="species" reg="tibetense">tibetense</tp:taxon-name-part></tp:taxon-name></italic> is indicated with blue text. * Indicates bs = 100% or pp = 1.00, <sup>T</sup> = ex-type strain.</p></caption><graphic xmlns:xlink="http://www.w3.org/1999/xlink" xlink:href="mycokeys-116-255-g003.jpg" position="float" orientation="portrait" xlink:type="simple" id="oo_1316047.jpg"><uri content-type="original_file" xlink:type="simple">https://binary.pensoft.net/fig/1316047</uri></graphic></fig><table-wrap id="T3" position="float" orientation="portrait"><label>Table 3.</label><caption><p>Morphological features of new species and their closely related taxa.</p></caption><table id="TID0EV5CK" rules="all"><tbody><tr><th rowspan="2" colspan="1">Species</th><th rowspan="1" colspan="3">Growth rates (mm)</th><th rowspan="2" colspan="1">Conidiophores branching</th><th rowspan="2" colspan="1">Cleistothecia /sclerotia</th><th rowspan="1" colspan="3">Conidia</th><th rowspan="2" colspan="1">Acid production on <abbrev xmlns:xlink="http://www.w3.org/1999/xlink" xlink:title="creatine sucrose agar" id="ABBRID0EBXCI" xlink:type="simple">CREA</abbrev></th></tr><tr><th rowspan="1" colspan="1">
                  <abbrev xmlns:xlink="http://www.w3.org/1999/xlink" xlink:title="Czapek yeast autolysate agar" id="ABBRID0EJXCI" xlink:type="simple">CYA</abbrev>
                </th><th rowspan="1" colspan="1"><abbrev xmlns:xlink="http://www.w3.org/1999/xlink" xlink:title="Czapek yeast autolysate agar" id="ABBRID0ERXCI" xlink:type="simple">CYA</abbrev> 30 °C</th><th rowspan="1" colspan="1"><abbrev xmlns:xlink="http://www.w3.org/1999/xlink" xlink:title="Czapek yeast autolysate agar" id="ABBRID0EZXCI" xlink:type="simple">CYA</abbrev> 37 °C</th><th rowspan="1" colspan="1">Size</th><th rowspan="1" colspan="1">Shape</th><th rowspan="1" colspan="1">Roughening</th></tr><tr><td rowspan="1" colspan="1">
                  <bold>
                    <italic>
                      <tp:taxon-name><tp:taxon-name-part taxon-name-part-type="genus" reg="Penicillium">P.</tp:taxon-name-part><tp:taxon-name-part taxon-name-part-type="species" reg="lentum">lentum</tp:taxon-name-part></tp:taxon-name>
                    </italic>
                  </bold>
                </td><td rowspan="1" colspan="1">7–10</td><td rowspan="1" colspan="1">No growth</td><td rowspan="1" colspan="1">No growth</td><td rowspan="1" colspan="1">Terverticillate, sometimes biverticillate</td><td rowspan="1" colspan="1">Absent</td><td rowspan="1" colspan="1">2–3 × 1.5–2.5 μm</td><td rowspan="1" colspan="1">Broadly ellipsoidal</td><td rowspan="1" colspan="1">Smooth</td><td rowspan="1" colspan="1">Absent</td></tr><tr><td rowspan="1" colspan="1">
                  <italic>
                    <tp:taxon-name><tp:taxon-name-part taxon-name-part-type="genus" reg="Penicillium">P.</tp:taxon-name-part><tp:taxon-name-part taxon-name-part-type="species" reg="tularense">tularense</tp:taxon-name-part></tp:taxon-name>
                  </italic>
                  <sup>a</sup>
                </td><td rowspan="1" colspan="1">n.a.</td><td rowspan="1" colspan="1">n.a.</td><td rowspan="1" colspan="1">n.a.</td><td rowspan="1" colspan="1">Asymmetric and divaricate</td><td rowspan="1" colspan="1">Cleistothecia</td><td rowspan="1" colspan="1">2.2–2.6 μm</td><td rowspan="1" colspan="1">Globose to subglobose</td><td rowspan="1" colspan="1">Smooth</td><td rowspan="1" colspan="1">n.a.</td></tr><tr><td rowspan="1" colspan="1">
                  <bold>
                    <italic>
                      <tp:taxon-name><tp:taxon-name-part taxon-name-part-type="genus" reg="Penicillium">P.</tp:taxon-name-part><tp:taxon-name-part taxon-name-part-type="species" reg="tibetense">tibetense</tp:taxon-name-part></tp:taxon-name>
                    </italic>
                  </bold>
                </td><td rowspan="1" colspan="1">42–50</td><td rowspan="1" colspan="1">42–52</td><td rowspan="1" colspan="1">21–27</td><td rowspan="1" colspan="1">Biverticillate</td><td rowspan="1" colspan="1">Absent</td><td rowspan="1" colspan="1">1.5–3 μm</td><td rowspan="1" colspan="1">Globose to subglobose</td><td rowspan="1" colspan="1">Finely rough</td><td rowspan="1" colspan="1">Absent</td></tr><tr><td rowspan="1" colspan="1">
                  <italic>
                    <tp:taxon-name><tp:taxon-name-part taxon-name-part-type="genus" reg="Penicillium">P.</tp:taxon-name-part><tp:taxon-name-part taxon-name-part-type="species" reg="excelsum">excelsum</tp:taxon-name-part></tp:taxon-name>
                  </italic>
                  <sup>b</sup>
                </td><td rowspan="1" colspan="1">35–50</td><td rowspan="1" colspan="1">n.a.</td><td rowspan="1" colspan="1">8–22</td><td rowspan="1" colspan="1">Biverticillate, sometimes terverticillate</td><td rowspan="1" colspan="1">Absent</td><td rowspan="1" colspan="1">4–5 × 2–3.2 μm</td><td rowspan="1" colspan="1">Ellipsoidal</td><td rowspan="1" colspan="1">Smooth</td><td rowspan="1" colspan="1">Absent</td></tr></tbody></table><table-wrap-foot><fn><p><sup>a</sup>Description based on <xref ref-type="bibr" rid="B33">Paden (1971)</xref>, <sup>b</sup>Description based on <xref ref-type="bibr" rid="B45">Taniwaki et al. (2016)</xref>.</p></fn></table-wrap-foot></table-wrap></tp:treatment-sec><ref-list><ref id="B33"><mixed-citation xmlns:xlink="http://www.w3.org/1999/xlink" xlink:type="simple"><person-group><name name-style="western"><surname>Paden</surname><given-names>JW</given-names></name></person-group> (<year>1971</year>) <article-title>Three new species of <italic><tp:taxon-name><tp:taxon-name-part taxon-name-part-type="genus">Eupenicillium</tp:taxon-name-part></tp:taxon-name></italic> from soil.</article-title><source>Mycopathologia et Mycologia Applicata</source><volume>43</volume>: <fpage>259</fpage>–<lpage>268</lpage>. <ext-link xlink:href="10.1007/BF02051745" ext-link-type="doi" xlink:type="simple">https://doi.org/10.1007/BF02051745</ext-link></mixed-citation></ref><ref id="B45"><mixed-citation xmlns:xlink="http://www.w3.org/1999/xlink" xlink:type="simple"><person-group><name name-style="western"><surname>Taniwaki</surname><given-names>MH</given-names></name><name name-style="western"><surname>Pitt</surname><given-names>JI</given-names></name><name name-style="western"><surname>Iamanaka</surname><given-names>BT</given-names></name><name name-style="western"><surname>Massi</surname><given-names>FP</given-names></name><name name-style="western"><surname>Fungaro</surname><given-names>MHP</given-names></name><name name-style="western"><surname>Frisvad</surname><given-names>JC</given-names></name></person-group> (<year>2016</year>) <italic><tp:taxon-name><tp:taxon-name-part taxon-name-part-type="genus">Penicillium</tp:taxon-name-part><tp:taxon-name-part taxon-name-part-type="species">excelsum</tp:taxon-name-part></tp:taxon-name></italic> sp. nov from the Brazil nut tree ecosystem in the Amazon basin. PLoS One 10: e0143189. <ext-link xlink:href="10.1371/journal.pone.0143189" ext-link-type="doi" xlink:type="simple">https://doi.org/10.1371/journal.pone.0143189</ext-link></mixed-citation></ref></ref-list></tp:taxon-treatment>
